# Supplementary material for: Memory Distortion and Its Avoidance: An Event-Related Potentials Study on False Recognition and Correct Rejection
Source: PLoS One. 2016 Oct 6;11(10):e0164024. doi: 10.1371/journal.pone.0164024 (PMC5053520; doi:10.1371/journal.pone.0164024)
Supplement: S1 Table — The behavioural data includes “old” responses to each type of word (studied word, related lure, new item). The ERP data includes electrical brain activity (in microvolts) to True Recognition, False Recognition, Correct Rejection of Related Lures, and Correct Rejection of New Items in each time window (300–500 ms, 500–800 ms, 1000–1500 ms), at the electrodes of interest. (XLS) [file pone.0164024.s001.xls]

## Sheet: Behavioural_data
Participant	True_Recognition	False_Recognition	False_Alarms_to_New_Items
1	45	21.11	0
2	80.28	60.56	20.83
3	59.17	19.44	8.33
4	80.83	29.44	0
5	79.44	63.33	2.08
6	80.56	48.33	12.5
7	60.56	52.22	29.17
8	50.83	17.78	2.08
9	38.89	17.22	6.25
10	71.11	43.89	18.75
11	57.22	52.78	4.17
12	79.17	38.33	18.75
13	50.56	44.44	16.67
14	63.06	23.33	4.17
15	51.67	45.56	2.08
16	50.28	42.22	12.5
17	55.56	48.89	6.25
18	76.39	50	10.42
19	76.11	62.78	8.33
20	70.83	45	4.17
21	58.33	52.22	8.33
22	73.33	39.44	12.5
23	53.89	45.56	12.5
24	54.72	41.11	6.25
25	46.11	28.89	2.08
26	49.17	61.67	18.75
27	65.56	24.44	4.17
28	59.44	47.78	0
29	95.56	59.44	2.08
30	62.22	30	8.33
31	68.61	15.56	4.17
32	74.44	37.22	0
33	66.67	62.78	12.5
34	55.83	52.78	4.17
35	71.39	32.22	4.17
36	63.06	22.78	2.08
37	75.83	56.11	25
38	60.56	47.78	12.5
39	66.94	36.11	16.67
40	91.39	50.56	27.08
41	82.78	30	31.25
42	61.39	29.44	10.42
43	74.72	32.78	6.25
44	65.56	44.44	0
45	82.5	46.67	0
46	59.17	46.11	8.33
47	60.28	21.67	14.58
48	77.5	13.33	0
49	75.56	67.78	12.5
50	61.67	50.56	27.08
51	60.28	63.89	4.17
52	76.39	17.22	4.17
53	57.78	35	6.25
54	86.67	19.44	8.33
55	50.28	46.11	10.42
56	46.11	32.22	12.5
57	78.33	53.89	20.83
58	26.67	13.89	22.92
59	81.39	6.67	4.17
60	48.89	20	6.25
61	82.5	32.78	0
62	45.28	27.22	14.58
63	86.94	63.89	31.25
64	88.06	31.11	4.17
65	74.72	31.67	31.25
66	68.61	46.11	43.75
67	61.39	59.44	16.67
68	68.33	48.33	39.58
69	88.61	26.67	4.17
70	74.44	36.67	2.08
71	32.22	27.78	18.75
72	51.39	50	4.17
73	64.17	49.44	6.25
74	60.56	26.11	4.17
75	45.56	43.33	14.58
76	54.17	10.56	8.33
77	72.22	60	25
78	55.28	50.56	0
79	56.39	28.33	10.42
80	65.56	43.89	14.58
81	79.44	36.67	10.42
82	79.72	37.78	14.58
83	80.83	22.22	16.67
84	78.89	22.78	4.17
85	51.39	36.11	8.33
86	34.17	56.67	14.58
87	82.22	43.89	20.83
88	73.33	45	4.17
89	51.11	41.67	22.92

## Sheet: ERP_data
	300 - 500 ms				500 - 800 ms				1000 - 1500 ms
Participant	F1_F3_True_Recognition	F1_F3_False_Recognition	F1_F3_Correct_Rejection_of_Related_Lures	F1_F3_Correct_Rejection_of_New_Items	CP3_True_Recognition	CP3_False_Recognition	CP3_Correct_Rejection_of_Related_Lures	CP3_Correct_Rejection_of_New_Items	F6_F8_True_Recognition	F6_F8_False_Recognition	F6_F8_Correct_Rejection_of_Related_Lures	F6_F8_Correct_Rejection_of_New_Items
1	-2.25655	-2.2377	-2.21935	-2.18505	-0.5694	-0.7197	0.2387	0.5039	-0.65	0.682	-1.3368	-0.9776
3	-1.14405	-4.439	-1.04115	-2.95695	1.5528	2.4913	0.6686	0.0553	-1.9716	3.0936	6.7399	1.0021
5	0.50445	-0.59635	1.1472	1.11615	0.4806	-1.2913	-0.4137	-0.3723	4.8323	4.7217	-0.0498	-0.5961
6	0.1106	0.43615	0.384	-1.20445	4.9201	3.7546	1.9894	4.0689	0.9676	2.3087	-0.3415	-0.4427
7	-1.8161	-1.4086	-2.9718	-1.9414	1.2491	0.1945	1.4523	0.0059	-0.4964	1.1447	-5.346	-1.7577
8	-5.5788	-7.3004	-6.38035	-4.4793	0.9338	2.7014	-1.7304	-0.595	-2.0199	-0.5934	-1.6707	-1.7369
10	-1.2629	-3.41015	-2.5194	-3.4177	-0.9495	-0.6751	-1.2803	-2.0439	0.1696	0.7455	4.8378	1.3817
11	-1.75485	-0.49235	-0.63525	-1.8057	2.3767	2.8585	1.8092	0.9504	4.7657	2.9617	1.0949	3.6482
12	-2.25145	-2.1918	-1.18265	-3.0725	1.9732	0.5814	2.3465	2.0153	-0.0537	2.4347	0.9771	1.4925
13	-0.5595	-1.0903	0.1478	-1.8774	1.8399	1.7272	1.5508	1.7389	0.3115	0.8731	1.8327	-1.3525
14	1.60625	0.60625	0.4211	1.12465	2.923	2.772	0.8412	1.924	4.615	0.5452	3.0385	3.3491
15	-0.7386	-1.1617	-0.51865	-1.4561	2.135	1.6414	1.4458	1.2887	1.1365	0.8155	0.7369	0.2616
16	-2.72765	-3.56	-3.2226	-3.6693	1.7308	1.8432	2.6126	2.6238	0.1476	1.4451	-0.4502	-0.561
17	-4.8528	-2.22015	-3.375	-3.6046	2.1189	2.5778	1.0656	1.4688	0.0619	-2.5568	-2.0956	-2.5062
18	-1.61835	-0.71455	-0.43415	-1.38845	0.3576	1.1444	0.5794	1.2843	4.2811	4.9532	3.1619	0.5287
19	-0.5743	-0.4631	1.2536	-1.9243	2.0162	2.804	1.1302	1.7634	4.0998	3.2011	2.5168	1.1879
20	0.36675	0.64395	1.37195	-0.3009	4.2788	4.6094	3.6343	3.9103	0.5177	1.9561	-1.8623	-3.1552
21	-1.28245	-1.41175	-2.0194	-3.2041	2.1071	3.2239	2.2302	3.4794	3.3544	2.8231	0.9129	-0.2589
23	0.33995	0.25905	-0.0477	0.13805	2.3255	1.7036	1.56	3.0062	0.0155	0.227	-0.6262	-1.9615
25	2.121	0.91775	0.8379	1.62585	-2.8939	-3.7364	-1.9502	-3.34	2.534	6.3718	2.5866	2.2958
26	-2.5853	-3.6632	-3.966	-2.29935	0.5834	1.2739	0.6795	0.8515	0.9682	2.0397	2.2625	2.0573
27	1.63445	1.0745	-0.2223	-0.9253	5.1026	3.9762	2.9522	3.9548	-1.5817	-1.5627	-1.5205	-1.1585
28	-6.1026	-2.90065	-6.98675	-7.82265	5.1178	7.5405	7.671	5.9548	0.6643	1.7671	0.1515	-2.4536
29	0.71415	1.2806	0.94165	1.35635	2.0384	2.8273	2.1193	2.3633	3.8833	3.8458	2.674	1.2371
30	-4.0947	-4.1601	-3.7759	-6.4902	1.5364	-0.6342	0.1669	1.179	-0.0777	-1.3716	0.5012	-1.4855
31	-0.02485	-0.2593	-1.4258	-1.1901	1.2867	2.1296	1.3457	1.7192	-2.0198	-0.1815	-1.4487	-0.5542
32	0.1719	-0.8691	1.0251	-0.9483	0.456	-0.2592	-0.7764	-1.851	2.2496	1.5606	4.6185	3.7343
33	-3.8595	-2.4393	-2.8969	-3.57695	-0.1654	-0.2635	-1.6088	-0.4783	1.2025	0.9809	2.1149	3.2843
34	-3.35875	-1.95405	-2.1077	-3.0548	-0.1828	-0.6734	0.4752	0.4749	2.487	3.8904	3.2511	1.4473
35	-3.3911	-1.8086	-1.55735	-2.03235	3.52	3.9083	4.0562	2.8782	0.9889	0.2737	-1.6422	-0.6142
36	0.14295	0.46825	0.4748	1.05485	0.8962	-1.7087	-0.2055	0.7857	3.1363	5.9251	6.6126	3.6358
37	-1.64945	0.1605	-0.40475	-2.90865	1.4959	0.9544	0.4911	-0.171	4.5632	2.3982	4.0584	0.1383
38	-0.3096	-1.97715	1.2852	-0.3357	2.2274	2.0292	2.4235	1.2343	1.825	-1.3837	-1.2343	-0.2769
39	-1.04395	-0.18645	-0.5206	-0.12495	3.8341	2.4665	3.384	2.5224	0.5842	-0.3221	1.3925	0.8948
40	-2.08605	-3.8283	-3.20995	-3.10685	0.3447	0.4051	-0.3775	0.282	5.0317	6.3116	7.7378	5.0104
41	-0.31425	-1.7003	-0.6143	-0.33425	4.2561	1.8292	3.2274	2.6812	-0.1033	0.4173	-0.8524	-2.091
42	0.7477	-0.7962	-2.72555	-4.42375	4.6491	3.5808	4.654	3.5449	2.9311	5.4118	2.5639	2.2418
43	-2.0448	-0.2987	-1.9049	-2.98	1.207	2.5301	0.5899	0.1447	9.3403	8.0973	4.8259	4.348
44	-7.01855	-5.4459	-6.19795	-7.4601	4.8762	3.6415	4.4024	2.5429	1.5022	1.14	-1.6742	-1.7307
45	1.0009	0.8315	0.61465	0.96365	2.5806	1.5363	2.41	0.9634	6.5668	6.8979	2.6124	3.3231
46	-0.28585	-0.3911	-0.5816	-0.2917	1.6312	1.3644	1.1515	1.3304	2.0816	1.0352	-1.5211	6.2584
47	-1.4558	-0.0927	-3.0443	-3.37695	2.3537	-0.1331	0.4286	0.4336	7.6422	5.5364	7.4199	6.0204
48	-4.52435	-3.37135	-3.9677	-4.3535	3.2472	3.2421	3.1077	3.8302	3.8648	4.2716	3.6053	-0.618
49	-3.4092	-4.8456	-3.28335	-2.4638	3.2439	3.9431	2.6147	2.5765	3.6477	5.548	2.9516	3.2754
50	1.34465	0.8692	-0.2118	0.85085	0.9707	0.2394	0.5724	0.7792	2.0234	2.7073	1.4087	-0.1025
51	-6.95255	-8.9086	-9.66125	-8.2178	0.793	0.4892	0.0668	-0.4494	-1.719	-0.8361	-2.4004	-2.5843
52	-4.6779	-3.30215	-6.1447	-6.12605	5.1348	6.6469	3.9442	3.6231	-1.9454	-5.2911	-4.1466	-2.2066
53	0.98405	0.217	0.40665	1.59335	2.7492	3.1312	1.2969	1.6943	0.9668	1.8664	2.2418	0.7424
54	-1.80025	-1.3649	-1.8806	-2.31145	6.2456	6.6096	6.3417	4.0615	1.8418	1.2872	1.5145	2.0242
55	-3.93545	-3.0543	-3.41765	-3.1017	3.0871	4.9214	1.5446	3.2535	1.7011	1.0886	0.1246	-1.9545
56	-1.01565	-1.71715	-3.8598	-4.0032	1.6576	4.4207	2.8495	0.1951	1.8719	-0.0029	0.1584	-1.9821
57	0.05205	0.81935	-1.00555	-1.20995	0.5766	0.7361	-0.5312	0.209	0.6068	1.9945	1.1108	0.6586
58	0.23285	-0.71255	1.0102	-0.14225	-0.9	-0.0073	-1.6092	-0.9968	3.1571	-4.9743	-0.2065	2.9594
60	-0.99815	-2.5074	-2.0219	-0.6408	2.4581	1.5461	2.1394	3.1772	2.1486	1.5466	0.9149	-0.4115
61	-3.6953	-2.732	-1.7459	-3.3312	2.9329	3.0036	2.6164	1.7407	1.1809	0.1007	1.424	0.355
62	-2.82545	-2.1365	-2.01985	-1.55245	0.4044	1.202	1.8563	-0.7315	9.0958	11.6974	5.9617	2.4183
64	0.02335	1.50895	-0.27725	-0.6895	3.5787	3.9557	2.6783	2.991	0.3616	0.2117	-0.421	-0.7049
65	-2.09525	-2.36725	-1.57375	-2.85905	1.2065	1.2934	0.0115	1.7723	7.1126	6.1204	8.1698	1.5475
66	-1.29435	0.24795	-1.9442	0.8717	2.05	2.9244	3.9	0.6886	-0.5377	1.0714	3.6014	-1.6868
67	3.49925	2.30315	1.12815	2.7975	5.0656	3.9008	5.2372	4.3457	2.632	3.3366	0.2038	0.2689
68	1.36225	0.80695	-1.1914	-0.45955	3.0907	2.3769	1.3403	2.4552	-2.9655	-3.864	-1.5073	-3.446
69	-0.75035	-1.8525	-1.3486	-1.62005	2.8364	1.7069	2.1855	2.5463	1.5924	3.2774	-0.188	-0.6029
70	-0.29705	-2.22695	-1.2021	-0.471	1.9263	0.9596	1.4333	0.341	1.8906	5.9034	0.2756	1.7608
71	-2.75915	-4.27905	-2.4115	-4.11615	1.2615	2.4789	0.1161	1.1018	1.3646	0.2046	-0.036	-0.8093
72	-4.3711	-1.89605	-1.89455	-4.8081	4.3523	4.3934	5.6314	3.9956	6.1209	7.4177	0.9264	2.8392
73	1.73835	-0.14425	1.2365	0.1303	1.5454	0.5995	1.6137	0.7928	4.6978	4.5207	0.5101	-1.7614
74	-0.3208	-1.82435	-0.4087	-1.0926	2.1388	0.8072	1.0773	1.2667	0.0845	-3.3291	2.0391	1.0023
75	0.63195	-0.34795	-0.1923	-1.71065	6.8493	6.4681	7.0456	5.0789	4.0071	1.8758	0.9187	0.0761
76	-4.51455	-7.86975	-3.32065	-3.79565	3.6107	3.6213	1.8763	2.3102	4.0478	2.9822	3.7237	2.5404
77	1.9501	3.1636	1.91535	0.9679	4.0531	3.6367	3.4506	1.7318	3.8532	4.0847	0.9016	3.0945
78	-1.55765	-0.9012	-2.45715	-2.5708	2.0118	1.3084	1.8667	1.2354	2.1384	1.9031	-1.0266	-1.0343
79	2.829	4.0174	2.4101	2.79365	0.0437	0.9854	0.5555	0.871	3.0065	4.9204	2.9121	1.1887
80	-3.9702	-4.6206	-4.9143	-4.99175	0.9257	1.3059	0.9831	0.6133	3.8156	0.7208	1.1205	0.8343
81	-2.6244	-4.29695	-3.7469	-4.1846	1.7528	-0.1805	2.3341	3.2258	-0.2418	-1.2784	-1.0218	-0.3247
82	-2.4524	-1.91525	0.11605	-6.3097	1.5263	1.5995	3.7431	-2.5114	-1.6127	5.6508	1.0208	-4.066
83	-3.55295	-4.98945	-5.4537	-5.543	0.9412	0.6508	-0.4943	1.6516	-0.1248	-1.7881	-2.7442	-1.7275
84	-0.67675	-0.0716	-0.364	0.0153	0.8365	0.1572	-0.0699	0.1808	3.7101	5.012	3.2306	2.1443
85	-0.6127	0.67715	0.8755	-0.2735	-1.994	-1.7533	-2.0097	-0.8184	1.1723	1.5451	0.5998	0.3978
86	0.7098	1.33415	2.98195	0.8146	0.5109	0.9084	0.3163	0.0224	2.202	2.0299	1.9133	1.6784
87	-0.1959	-0.28795	-0.82585	-0.8187	1.4212	0.9136	0.0277	0.9089	0.4179	0.7875	-0.3191	-0.1198
88	0.7495	-0.2108	-1.35335	-1.1452	-0.429	-0.0506	0.6006	-0.4643	4.7356	3.0409	-5.8764	4.192
89	-1.4517	-2.4804	-1.0607	-1.1484	1.0508	1.4279	0.1596	1.3077	0.3118	-0.7909	0.3113	0.1198
